# Supplementary material for: A single bacterium restores the microbiome dysbiosis to protect bones from destruction in a rat model of rheumatoid arthritis
Source: Microbiome. 2019 Jul 17;7:107. doi: 10.1186/s40168-019-0719-1 (PMC6637628; doi:10.1186/s40168-019-0719-1)
Supplement: Supplementary file 15 — Table S1. Metagenomic sequencing data for the SD rat microbiome. (XLSX 19 kb) [file 40168_2019_719_MOESM15_ESM.xlsx]

## Sheet: sTab2
Supplemetary Table 1 Metagenomic sequencing data for the SD rat microbiome .
Group	Samples ID	Time point	Read length (bp)	# of reads	Raw Base Count (Gb)	# of high quality reads	Rat (%)	High Qulity Base Count (Gb)
Normal	1-1	Day 0	100	78597651	7.86	73993689	0.0208	7.35
	1-2	Day 7	100	98469635	9.85	90649869	0.0438	9.02
	1-3	Day 14	100	72173517	7.22	70041632	0.0055	6.97
	1-4	Day 21	100	68551931	6.86	66032318	0.0222	6.56
	1-5	Day 30	100	65647605	6.56	51172217	0.2066	5.09
	2-1	Day 0	100	74987331	7.5	66901266	0.0727	6.66
	2-2	Day 7	100	87036862	8.7	82627278	0.013	8.22
	2-3	Day 14	100	75071236	7.51	73085795	0.0019	7.27
	2-4	Day 21	100	117272402	11.73	114726759	0.0099	11.42
	2-5	Day 30	100	63537482	6.35	60293969	0.0326	5.99
	3-1	Day 0	100	74624736	7.46	35014299	0.5123	3.48
	3-2	Day 7	100	73921764	7.39	64914885	0.087	6.46
	3-3	Day 14	100	60954063	6.1	59405148	0.0017	5.92
	3-4	Day 21	100	110709404	11.07	103776771	0.0502	10.32
	3-5	Day 30	100	58348503	5.83	49373568	0.1373	4.91
	4-1	Day 0	100	76759172	7.68	71115764	0.0361	7.07
	4-2	Day 7	100	66443431	6.64	61986981	0.0308	6.17
	4-3	Day 14	100	94277067	9.43	89359733	0.0292	8.89
	4-4	Day 21	100	73932276	7.39	72462169	0.006	7.21
	4-5	Day 30	100	69433523	6.94	51002278	0.2505	5.07
	5-1	Day 0	100	95099564	9.51	88463808	0.0305	8.78
	5-2	Day 7	100	92006992	9.2	87713656	0.0101	8.73
	5-3	Day 14	100	85910206	8.59	83365611	0.0047	8.29
	5-4	Day 21	100	101854058	10.19	56920748	0.4342	5.66
	5-5	Day 30	100	59255699	5.93	48586352	0.1637	4.83
	6-1	Day 0	100	79190839	7.92	74784086	0.0202	7.43
	6-2	Day 7	100	68250350	6.83	65272774	0.0054	6.49
	6-3	Day 14	100	90621568	9.06	88092841	0.0035	8.76
	6-4	Day 21	100	77823518	7.78	74002221	0.0348	7.35
	6-5	Day 30	100	75959157	7.6	71140082	0.0326	7.08
	7-1	Day 0	100	81337157	8.13	77384138	0.0126	7.7
	7-2	Day 7	100	86147822	8.61	81514334	0.016	8.11
	7-3	Day 14	100	75658710	7.57	72450490	0.0166	7.2
	7-4	Day 21	100	91057845	9.11	88659000	0.0049	8.81
	7-5	Day 30	100	51082850	5.11	47138059	0.0443	4.68
L.casei	43-1	Day 0	100	98389359	9.84	84372339	0.1171	8.4
	43-2	Day 7	100	93209677	9.32	91012737	0.0109	9.05
	43-3	Day 14	100	65422720	6.54	61576751	0.0489	6.12
	43-4	Day 21	100	54134541	5.41	52438372	0.0094	5.22
	43-5	Day 30	100	36362983	3.64	32803115	0.0823	3.26
	44-1	Day 0	100	61238463	6.12	55002046	0.0738	5.47
	44-2	Day 7	100	77084655	7.71	75265583	0.0124	7.49
	44-3	Day 14	100	95192669	9.52	86683137	0.0817	8.63
	44-4	Day 21	100	40705513	4.07	38225519	0.0395	3.8
	44-5	Day 30	100	41946524	4.19	27586702	0.3317	2.75
	45-1	Day 0	100	82024480	8.2	75257894	0.0521	7.48
	45-2	Day 7	100	72868012	7.29	71371987	0.0068	7.1
	45-3	Day 14	100	71273254	7.13	67178999	0.0493	6.69
	45-4	Day 21	100	52033624	5.2	49705997	0.0203	4.94
	45-5	Day 30	100	32429166	3.24	24821324	0.2225	2.47
	46-1	Day 0	100	71377767	7.14	64344657	0.0662	6.38
	46-2	Day 7	100	65170869	6.52	60495465	0.0571	6.02
	46-3	Day 14	100	64086667	6.41	61774362	0.0258	6.14
	46-4	Day 21	100	49552696	4.96	46287047	0.041	4.6
	46-5	Day 30	100	46991850	4.7	41868740	0.0936	4.16
	47-1	Day 0	100	69562097	6.96	66080381	0.0312	6.57
	47-2	Day 7	100	79910553	7.99	77976779	0.011	7.76
	47-3	Day 14	100	75493068	7.55	72133993	0.0303	7.16
	47-4	Day 21	100	55929365	5.59	53147290	0.0236	5.28
	47-5	Day 30	100	53247089	5.32	45026397	0.1387	4.48
	48-1	Day 0	100	35163132	3.52	24824899	0.2823	2.47
	48-2	Day 7	100	92970067	9.3	88404963	0.0362	8.79
	48-3	Day 14	100	71425151	7.14	67829245	0.0365	6.74
	48-4	Day 21	100	59061404	5.91	56586619	0.0177	5.62
	48-5	Day 30	100	54033236	5.4	51453639	0.0301	5.11
	49-1	Day 0	100	50199632	5.02	48314754	0.0163	4.8
	49-2	Day 7	100	91485555	9.15	86295996	0.0333	8.58
	49-3	Day 14	100	84985950	8.5	56027027	0.3328	5.57
	49-4	Day 21	100	48041169	4.8	45894322	0.022	4.57
	49-5	Day 30	100	62234130	6.22	53866281	0.1194	5.36
MTX	22-1	Day 0	100	81888495	8.19	76610392	0.0391	7.63
	22-2	Day 7	100	68248358	6.82	36476759	0.452	3.63
	22-3	Day 14	100	86854464	8.69	82553313	0.0195	8.2
	22-4	Day 21	100	93652901	9.37	88982464	0.0289	8.83
	22-5	Day 30	100	116287725	11.63	82221700	0.2782	8.15
	23-1	Day 0	100	92631828	9.26	86229321	0.0435	8.59
	23-2	Day 7	100	79236819	7.92	73974855	0.0423	7.36
	23-3	Day 14	100	90965782	9.1	87574864	0.0053	8.69
	23-4	Day 21	100	91002208	9.1	82016453	0.0823	8.14
	23-5	Day 30	100	70580992	7.06	61467957	0.1068	6.09
	24-1	Day 0	100	101993647	10.2	95470162	0.0381	9.51
	24-2	Day 7	100	92490133	9.25	87742181	0.0263	8.72
	24-3	Day 14	100	83968660	8.4	77284797	0.0433	7.68
	24-4	Day 21	100	67040927	6.7	63285817	0.0367	6.28
	24-5	Day 30	100	80273984	8.03	62072189	0.1939	6.17
	25-1	Day 0	100	98966170	9.9	91994416	0.0329	9.16
	25-2	Day 7	100	65974553	6.6	56867916	0.0707	5.66
	25-3	Day 14	100	79803998	7.98	74664418	0.0279	7.43
	25-4	Day 21	100	92896028	9.29	89213121	0.0243	8.87
	25-5	Day 30	100	90214947	9.02	59574013	0.3274	5.91
	26-1	Day 0	100	75587029	7.56	70744687	0.0383	7.05
	26-2	Day 7	100	79781158	7.98	66150817	0.1048	6.58
	26-3	Day 14	100	95870813	9.59	90696947	0.0182	9.01
	26-4	Day 21	100	54393762	5.44	51644951	0.0326	5.13
	26-5	Day 30	100	77381292	7.74	31024680	0.5915	3.08
	27-1	Day 0	100	77146838	7.71	70795586	0.0572	7.05
	27-2	Day 7	100	101149552	10.11	88727134	0.0548	8.83
	27-3	Day 14	100	63909514	6.39	60734486	0.0135	6.03
	27-4	Day 21	100	91707611	9.17	89707114	0.0062	8.92
	27-5	Day 30	100	89009477	8.9	80258339	0.0805	7.96
	28-1	Day 0	100	71477206	7.15	65943771	0.0518	6.57
	28-2	Day 7	100	89008732	8.9	77439883	0.0637	7.7
	28-3	Day 14	100	68903263	6.89	65172866	0.0187	6.48
	28-4	Day 21	100	99398757	9.94	95296954	0.0255	9.47
	28-5	Day 30	100	89501107	8.95	82231180	0.0665	8.16
Model	10-1	Day 0	100	71366713	7.14	67448800	0.0194	6.71
	10-2	Day 7	100	51167771	5.12	48740631	0.0254	4.84
	10-3	Day 14	100	75452920	7.55	73223415	0.0086	7.28
	10-4	Day 21	100	57421243	5.74	55002901	0.0224	5.47
	10-5	Day 30	100	64432368	6.44	59651935	0.0427	5.93
	11-1	Day 0	100	80102323	8.01	72091555	0.0646	7.17
	11-2	Day 7	100	39300039	3.93	34619294	0.0979	3.44
	11-3	Day 14	100	67884878	6.79	64926547	0.0218	6.45
	11-4	Day 21	100	107249136	10.72	80226844	0.2388	7.98
	11-5	Day 30	100	48301360	4.83	42824236	0.0839	4.26
	12-1	Day 0	100	83112531	8.31	74999539	0.0632	7.46
	12-2	Day 7	100	37533959	3.75	36538765	0.0078	3.63
	12-3	Day 14	100	78504626	7.85	75779876	0.0141	7.54
	12-4	Day 21	100	80305390	8.03	74041897	0.0603	7.36
	12-5	Day 30	100	69546549	6.95	61535087	0.085	6.12
	13-1	Day 0	100	92818858	9.28	87611631	0.0192	8.71
	13-2	Day 7	100	45433133	4.54	43705653	0.0175	4.35
	13-3	Day 14	100	85282727	8.53	81404120	0.0249	8.1
	13-4	Day 21	100	94208047	9.42	85449497	0.0744	8.5
	13-5	Day 30	100	74993272	7.5	69940048	0.0351	6.95
	14-1	Day 0	100	101788341	10.18	99110537	0.012	9.88
	14-2	Day 7	100	59664377	5.97	58284846	0.0042	5.8
	14-3	Day 14	100	89044336	8.9	86706948	0.0052	8.63
	14-4	Day 21	100	85501747	8.55	71718442	0.1436	7.13
	14-5	Day 30	100	79154551	7.92	58632723	0.2494	5.82
	8-1	Day 0	100	83127741	8.31	73110619	0.0868	7.27
	8-2	Day 7	100	81776252	8.18	77746419	0.0102	7.73
	8-3	Day 14	100	80903377	8.09	78220775	0.0117	7.78
	8-4	Day 21	100	87781717	8.78	83932351	0.0242	8.35
	8-5	Day 30	100	67144814	6.71	60796074	0.065	6.05
	9-1	Day 0	100	117008121	11.7	110537650	0.02	11.01
	9-2	Day 7	100	54507186	5.45	49397180	0.0734	4.91
	9-3	Day 14	100	75647400	7.56	73086378	0.0116	7.27
	9-4	Day 21	100	106394800	10.64	93570865	0.1034	9.3
	9-5	Day 30	100	56611501	5.66	31679986	0.422	3.15
