# Supplementary material for: A single bacterium restores the microbiome dysbiosis to protect bones from destruction in a rat model of rheumatoid arthritis
Source: Microbiome. 2019 Jul 17;7:107. doi: 10.1186/s40168-019-0719-1 (PMC6637628; doi:10.1186/s40168-019-0719-1)
Supplement: Supplementary file 16 — Table S2. Relative abundances of species determined by the metagenomic sequencing. (XLSX 35 kb) [file 40168_2019_719_MOESM16_ESM.xlsx]

## Sheet: Sheet1
Supplemetary Table 2 Relative abundances of species determined by the metagenomic sequencing.
							All sample		Model		MTX		L.casei		Normal
Species	Superkingdom	Phylum	Class	Order	Family	Genus	Mean Abundance	Occurance rate	Mean Abundance	Occurance rate	Mean Abundance	Occurance rate	Occurance rate	Mean Abundance	Occurance rate	Mean Abundance
Brevibacterium unclassified	Bacteria	Actinobacteria	Actinobacteria	Actinomycetales	Brevibacteriaceae	Brevibacterium	0.0416887	0.185714	0.0194154	0.142857	0.228571	0.0593626	0.114286	0.0434454	0.257143	0.0194154
Corynebacterium ammoniagenes	Bacteria	Actinobacteria	Actinobacteria	Actinomycetales	Corynebacteriaceae	Corynebacterium	0.000217	0.0285714	0.000189143	0.0285714	0.0571429	0.000358857	0	0	0.0285714	0.000189143
Corynebacterium amycolatum	Bacteria	Actinobacteria	Actinobacteria	Actinomycetales	Corynebacteriaceae	Corynebacterium	0	0	0	0	0	0	0	0	0	0
Corynebacterium casei	Bacteria	Actinobacteria	Actinobacteria	Actinomycetales	Corynebacteriaceae	Corynebacterium	0.00149779	0.121429	0.00131457	0.114286	0.142857	0.00241114	0.0571429	0.000436	0.171429	0.00131457
Corynebacterium crenatum	Bacteria	Actinobacteria	Actinobacteria	Actinomycetales	Corynebacteriaceae	Corynebacterium	0.00705114	0.0785714	0.00291914	0.0571429	0.0285714	0.003516	0.114286	0.0103314	0.114286	0.00291914
Corynebacterium glutamicum	Bacteria	Actinobacteria	Actinobacteria	Actinomycetales	Corynebacteriaceae	Corynebacterium	0.148318	0.371429	0.0698334	0.257143	0.342857	0.174069	0.428571	0.213006	0.457143	0.0698334
Corynebacterium urealyticum	Bacteria	Actinobacteria	Actinobacteria	Actinomycetales	Corynebacteriaceae	Corynebacterium	0.208044	0.457143	0.222499	0.6	0.4	0.273934	0.342857	0.145149	0.485714	0.222499
Corynebacterium variabile	Bacteria	Actinobacteria	Actinobacteria	Actinomycetales	Corynebacteriaceae	Corynebacterium	0	0	0	0	0	0	0	0	0	0
Brachybacterium faecium	Bacteria	Actinobacteria	Actinobacteria	Actinomycetales	Dermabacteraceae	Brachybacterium	0.0007605	0.0214286	0	0	0.0571429	0.00222286	0	0	0.0285714	0
Brachybacterium paraconglomeratum	Bacteria	Actinobacteria	Actinobacteria	Actinomycetales	Dermabacteraceae	Brachybacterium	0.00908386	0.114286	0.00106886	0.0571429	0.2	0.0172917	0.0571429	0.001362	0.142857	0.00106886
Brachybacterium unclassified	Bacteria	Actinobacteria	Actinobacteria	Actinomycetales	Dermabacteraceae	Brachybacterium	0.0705546	0.221429	0.0227031	0.257143	0.228571	0.0895369	0.142857	0.054522	0.257143	0.0227031
Dietzia unclassified	Bacteria	Actinobacteria	Actinobacteria	Actinomycetales	Dietziaceae	Dietzia	3e-05	0.00714286	0	0	0.0285714	0.00012	0	0	0	0
Leifsonia unclassified	Bacteria	Actinobacteria	Actinobacteria	Actinomycetales	Microbacteriaceae	Leifsonia	0.0005475	0.00714286	0	0	0	0	0.0285714	0.00219	0	0
Leucobacter unclassified	Bacteria	Actinobacteria	Actinobacteria	Actinomycetales	Microbacteriaceae	Leucobacter	0.000937143	0.0214286	0	0	0.0285714	0.000576857	0	0	0.0571429	0
Arthrobacter arilaitensis	Bacteria	Actinobacteria	Actinobacteria	Actinomycetales	Micrococcaceae	Arthrobacter	0.000769	0.0214286	0	0	0.0571429	0.00156686	0	0	0.0285714	0
Rothia unclassified	Bacteria	Actinobacteria	Actinobacteria	Actinomycetales	Micrococcaceae	Rothia	0.00272743	0.0928571	0.00830457	0.228571	0.0857143	0.00188429	0.0285714	0.000412571	0.0285714	0.00830457
Yaniella halotolerans	Bacteria	Actinobacteria	Actinobacteria	Actinomycetales	Micrococcaceae	Yaniella	4.85714e-05	0.00714286	0	0	0	0	0	0	0.0285714	0
Propionibacterium acnes	Bacteria	Actinobacteria	Actinobacteria	Actinomycetales	Propionibacteriaceae	Propionibacterium	0	0	0	0	0	0	0	0	0	0
Bifidobacterium animalis	Bacteria	Actinobacteria	Actinobacteria	Bifidobacteriales	Bifidobacteriaceae	Bifidobacterium	0.387982	0.671429	0.278614	0.571429	0.8	0.321566	0.685714	0.557582	0.628571	0.278614
Bifidobacterium pseudolongum	Bacteria	Actinobacteria	Actinobacteria	Bifidobacteriales	Bifidobacteriaceae	Bifidobacterium	0.0880174	0.278571	0.108385	0.228571	0.257143	0.109534	0.285714	0.0641054	0.342857	0.108385
Gardnerella vaginalis	Bacteria	Actinobacteria	Actinobacteria	Bifidobacteriales	Bifidobacteriaceae	Gardnerella	0	0	0	0	0	0	0	0	0	0
Adlercreutzia equolifaciens	Bacteria	Actinobacteria	Actinobacteria	Coriobacteriales	Coriobacteriaceae	Adlercreutzia	0.0190633	0.457143	0.0181377	0.542857	0.742857	0.0398677	0.2	0.00769743	0.342857	0.0181377
Collinsella unclassified	Bacteria	Actinobacteria	Actinobacteria	Coriobacteriales	Coriobacteriaceae	Collinsella	0	0	0	0	0	0	0	0	0	0
Enterorhabdus caecimuris	Bacteria	Actinobacteria	Actinobacteria	Coriobacteriales	Coriobacteriaceae	Enterorhabdus	0.00723864	0.292857	0.0109329	0.371429	0.457143	0.0128549	0.114286	0.00274686	0.228571	0.0109329
Olsenella unclassified	Bacteria	Actinobacteria	Actinobacteria	Coriobacteriales	Coriobacteriaceae	Olsenella	0.000107286	0.0142857	0	0	0.0285714	0.000188286	0.0285714	0.000240857	0	0
Bacteroides caccae	Bacteria	Bacteroidetes	Bacteroidia	Bacteroidales	Bacteroidaceae	Bacteroides	4.64286e-06	0.00714286	1.85714e-05	0.0285714	0	0	0	0	0	1.85714e-05
Bacteroides dorei	Bacteria	Bacteroidetes	Bacteroidia	Bacteroidales	Bacteroidaceae	Bacteroides	2.13664	1	1.92825	1	1	1.62137	1	1.94581	1	1.92825
Bacteroides fluxus	Bacteria	Bacteroidetes	Bacteroidia	Bacteroidales	Bacteroidaceae	Bacteroides	0	0	0	0	0	0	0	0	0	0
Bacteroides massiliensis	Bacteria	Bacteroidetes	Bacteroidia	Bacteroidales	Bacteroidaceae	Bacteroides	12.8899	1	12.8211	1	1	14.8549	1	11.2249	1	12.8211
Bacteroides ovatus	Bacteria	Bacteroidetes	Bacteroidia	Bacteroidales	Bacteroidaceae	Bacteroides	0.00507879	0.378571	0.00347057	0.342857	0.314286	0.00251429	0.371429	0.00620371	0.485714	0.00347057
Bacteroides sp_2_1_22	Bacteria	Bacteroidetes	Bacteroidia	Bacteroidales	Bacteroidaceae	Bacteroides	1.95794	0.107143	1.36413	0.114286	0.0285714	0.327641	0.0857143	1.84581	0.2	1.36413
Bacteroides thetaiotaomicron	Bacteria	Bacteroidetes	Bacteroidia	Bacteroidales	Bacteroidaceae	Bacteroides	0.304267	0.671429	0.105165	0.657143	0.8	0.291436	0.342857	0.047624	0.885714	0.105165
Bacteroides uniformis	Bacteria	Bacteroidetes	Bacteroidia	Bacteroidales	Bacteroidaceae	Bacteroides	1.32557	1	1.57482	1	1	1.39576	1	0.963219	1	1.57482
Bacteroides vulgatus	Bacteria	Bacteroidetes	Bacteroidia	Bacteroidales	Bacteroidaceae	Bacteroides	3.25803	0.992857	5.31582	1	1	5.28296	0.971429	1.43149	1	5.31582
Bacteroides xylanisolvens	Bacteria	Bacteroidetes	Bacteroidia	Bacteroidales	Bacteroidaceae	Bacteroides	0.800585	1	0.828265	1	1	0.642155	1	0.870748	1	0.828265
Bacteroidales bacterium ph8	Bacteria	Bacteroidetes	Bacteroidia	Bacteroidales	Bacteroidales_noname	Bacteroidales_noname	1.21281	0.985714	1.35594	1	1	1.68535	0.971429	0.252175	0.971429	1.35594
Butyricimonas synergistica	Bacteria	Bacteroidetes	Bacteroidia	Bacteroidales	Porphyromonadaceae	Butyricimonas	3.48674	1	4.08712	1	1	3.43365	1	4.22805	1	4.08712
Odoribacter unclassified	Bacteria	Bacteroidetes	Bacteroidia	Bacteroidales	Porphyromonadaceae	Odoribacter	0.184686	0.385714	0.244404	0.485714	0.2	0.0694503	0.6	0.305278	0.257143	0.244404
Parabacteroides distasonis	Bacteria	Bacteroidetes	Bacteroidia	Bacteroidales	Porphyromonadaceae	Parabacteroides	0.113068	0.55	0.157915	0.6	0.742857	0.256559	0.342857	0.0146366	0.514286	0.157915
Parabacteroides goldsteinii	Bacteria	Bacteroidetes	Bacteroidia	Bacteroidales	Porphyromonadaceae	Parabacteroides	1.56568	0.914286	1.1223	0.857143	0.971429	3.14885	1	1.64875	0.828571	1.1223
Parabacteroides johnsonii	Bacteria	Bacteroidetes	Bacteroidia	Bacteroidales	Porphyromonadaceae	Parabacteroides	0.287066	1	0.265867	1	1	0.337969	1	0.246621	1	0.265867
Parabacteroides merdae	Bacteria	Bacteroidetes	Bacteroidia	Bacteroidales	Porphyromonadaceae	Parabacteroides	0.706727	1	0.638596	1	1	0.712165	1	0.716695	1	0.638596
Parabacteroides unclassified	Bacteria	Bacteroidetes	Bacteroidia	Bacteroidales	Porphyromonadaceae	Parabacteroides	0.726063	0.714286	0.931693	0.628571	0.685714	1.01012	0.571429	0.367089	0.971429	0.931693
Alistipes indistinctus	Bacteria	Bacteroidetes	Bacteroidia	Bacteroidales	Rikenellaceae	Alistipes	0.0660901	0.664286	0.0740069	0.6	0.8	0.102508	0.628571	0.0331906	0.628571	0.0740069
Alistipes senegalensis	Bacteria	Bacteroidetes	Bacteroidia	Bacteroidales	Rikenellaceae	Alistipes	0.143334	0.992857	0.125272	1	1	0.188677	0.971429	0.0922411	1	0.125272
Alistipes unclassified	Bacteria	Bacteroidetes	Bacteroidia	Bacteroidales	Rikenellaceae	Alistipes	10.9277	1	11.5005	1	1	9.76593	1	12.1259	1	11.5005
Empedobacter brevis	Bacteria	Bacteroidetes	Flavobacteriia	Flavobacteriales	Flavobacteriaceae	Empedobacter	0.000697214	0.0142857	0	0	0.0285714	0.00274257	0	0	0.0285714	0
Myroides odoratimimus	Bacteria	Bacteroidetes	Flavobacteriia	Flavobacteriales	Flavobacteriaceae	Myroides	0.00126157	0.0214286	0.000131143	0.0285714	0.0285714	0.00111543	0	0	0.0285714	0.000131143
Myroides odoratus	Bacteria	Bacteroidetes	Flavobacteriia	Flavobacteriales	Flavobacteriaceae	Myroides	0.00210164	0.0642857	0.000829714	0.0285714	0.0857143	0.00296114	0.0571429	0.00123686	0.0857143	0.000829714
Myroides unclassified	Bacteria	Bacteroidetes	Flavobacteriia	Flavobacteriales	Flavobacteriaceae	Myroides	0.0102124	0.0571429	0	0	0.0571429	0.0172409	0.0571429	0.006614	0.114286	0
Weeksella virosa	Bacteria	Bacteroidetes	Flavobacteriia	Flavobacteriales	Flavobacteriaceae	Weeksella	0.0191986	0.157143	0.0142657	0.228571	0.114286	0.0246354	0.142857	0.0116434	0.142857	0.0142657
Sphingobacterium unclassified	Bacteria	Bacteroidetes	Sphingobacteriia	Sphingobacteriales	Sphingobacteriaceae	Sphingobacterium	0.0116771	0.0571429	0.00240514	0.0571429	0.0857143	0.0234949	0.0285714	0.00413057	0.0571429	0.00240514
Mucispirillum schaedleri	Bacteria	Deferribacteres	Deferribacteres	Deferribacterales	Deferribacteraceae	Mucispirillum	2.49355	0.985714	3.64451	1	1	1.32929	0.942857	2.94081	1	3.64451
Deinococcus unclassified	Bacteria	Deinococcus_Thermus	Deinococci	Deinococcales	Deinococcaceae	Deinococcus	0.003668	0.0785714	0	0	0.114286	0.00547086	0.142857	0.00729714	0.0571429	0
Kurthia unclassified	Bacteria	Firmicutes	Bacilli	Bacillales	Planococcaceae	Kurthia	0.000561786	0.0142857	0	0	0.0285714	0.000670286	0	0	0.0285714	0
Staphylococcus arlettae	Bacteria	Firmicutes	Bacilli	Bacillales	Staphylococcaceae	Staphylococcus	0.000127214	0.00714286	0	0	0.0285714	0.000508857	0	0	0	0
Staphylococcus aureus	Bacteria	Firmicutes	Bacilli	Bacillales	Staphylococcaceae	Staphylococcus	0	0	0	0	0	0	0	0	0	0
Staphylococcus lentus	Bacteria	Firmicutes	Bacilli	Bacillales	Staphylococcaceae	Staphylococcus	0.00356086	0.0357143	0	0	0.0857143	0.0137851	0.0285714	0.000212	0.0285714	0
Staphylococcus pettenkoferi	Bacteria	Firmicutes	Bacilli	Bacillales	Staphylococcaceae	Staphylococcus	0	0	0	0	0	0	0	0	0	0
Staphylococcus saprophyticus	Bacteria	Firmicutes	Bacilli	Bacillales	Staphylococcaceae	Staphylococcus	0	0	0	0	0	0	0	0	0	0
Staphylococcus sp AL1	Bacteria	Firmicutes	Bacilli	Bacillales	Staphylococcaceae	Staphylococcus	0	0	0	0	0	0	0	0	0	0
Staphylococcus vitulinus	Bacteria	Firmicutes	Bacilli	Bacillales	Staphylococcaceae	Staphylococcus	0.0003075	0.0142857	0	0	0.0571429	0.00123	0	0	0	0
Staphylococcus xylosus	Bacteria	Firmicutes	Bacilli	Bacillales	Staphylococcaceae	Staphylococcus	0	0	0	0	0	0	0	0	0	0
Aerococcus viridans	Bacteria	Firmicutes	Bacilli	Lactobacillales	Aerococcaceae	Aerococcus	0.376731	0.435714	0.243404	0.542857	0.4	0.339857	0.371429	0.385997	0.428571	0.243404
Granulicatella adiacens	Bacteria	Firmicutes	Bacilli	Lactobacillales	Carnobacteriaceae	Granulicatella	0.000106714	0.00714286	0	0	0.0285714	0.000426857	0	0	0	0
Granulicatella unclassified	Bacteria	Firmicutes	Bacilli	Lactobacillales	Carnobacteriaceae	Granulicatella	0.00139893	0.0285714	0.00221114	0.0285714	0.0857143	0.00338457	0	0	0	0.00221114
Enterococcus asini	Bacteria	Firmicutes	Bacilli	Lactobacillales	Enterococcaceae	Enterococcus	0.0105791	0.0714286	0.00381629	0.0857143	0.114286	0.0231046	0.0285714	0.00203	0.0571429	0.00381629
Enterococcus avium	Bacteria	Firmicutes	Bacilli	Lactobacillales	Enterococcaceae	Enterococcus	0.000172357	0.0142857	0	0	0.0285714	0.000111143	0	0	0.0285714	0
Enterococcus casseliflavus	Bacteria	Firmicutes	Bacilli	Lactobacillales	Enterococcaceae	Enterococcus	0.000229714	0.0142857	0	0	0.0285714	0.000536571	0	0	0.0285714	0
Enterococcus cecorum	Bacteria	Firmicutes	Bacilli	Lactobacillales	Enterococcaceae	Enterococcus	0	0	0	0	0	0	0	0	0	0
Enterococcus durans	Bacteria	Firmicutes	Bacilli	Lactobacillales	Enterococcaceae	Enterococcus	0	0	0	0	0	0	0	0	0	0
Enterococcus faecalis	Bacteria	Firmicutes	Bacilli	Lactobacillales	Enterococcaceae	Enterococcus	0.000807	0.0357143	0	0	0.114286	0.002616	0	0	0.0285714	0
Enterococcus faecium	Bacteria	Firmicutes	Bacilli	Lactobacillales	Enterococcaceae	Enterococcus	0	0	0	0	0	0	0	0	0	0
Enterococcus gallinarum	Bacteria	Firmicutes	Bacilli	Lactobacillales	Enterococcaceae	Enterococcus	0.000633357	0.0285714	0	0	0.0571429	0.001838	0.0285714	0.000425143	0.0285714	0
Enterococcus hirae	Bacteria	Firmicutes	Bacilli	Lactobacillales	Enterococcaceae	Enterococcus	0	0	0	0	0	0	0	0	0	0
Enterococcus saccharolyticus	Bacteria	Firmicutes	Bacilli	Lactobacillales	Enterococcaceae	Enterococcus	9.67143e-05	0.00714286	0	0	0.0285714	0.000386857	0	0	0	0
Lactobacillus acidophilus	Bacteria	Firmicutes	Bacilli	Lactobacillales	Lactobacillaceae	Lactobacillus	1.74882	0.635714	0.479437	0.457143	0.742857	1.78613	0.714286	3.60478	0.628571	0.479437
Lactobacillus amylovorus	Bacteria	Firmicutes	Bacilli	Lactobacillales	Lactobacillaceae	Lactobacillus	0	0	0	0	0	0	0	0	0	0
Lactobacillus animalis	Bacteria	Firmicutes	Bacilli	Lactobacillales	Lactobacillaceae	Lactobacillus	0.30133	0.828571	0.228013	0.828571	0.857143	0.0818083	0.714286	0.281407	0.914286	0.228013
Lactobacillus antri	Bacteria	Firmicutes	Bacilli	Lactobacillales	Lactobacillaceae	Lactobacillus	0.000191286	0.00714286	0	0	0	0	0	0	0.0285714	0
Lactobacillus casei paracasei	Bacteria	Firmicutes	Bacilli	Lactobacillales	Lactobacillaceae	Lactobacillus	0.006879	0.0357143	0	0	0	0	0.142857	0.027516	0	0
Lactobacillus delbrueckii	Bacteria	Firmicutes	Bacilli	Lactobacillales	Lactobacillaceae	Lactobacillus	0	0	0	0	0	0	0	0	0	0
Lactobacillus fermentum	Bacteria	Firmicutes	Bacilli	Lactobacillales	Lactobacillaceae	Lactobacillus	0	0	0	0	0	0	0	0	0	0
Lactobacillus gasseri	Bacteria	Firmicutes	Bacilli	Lactobacillales	Lactobacillaceae	Lactobacillus	0.000350143	0.0142857	0	0	0.0571429	0.00140057	0	0	0	0
Lactobacillus helveticus	Bacteria	Firmicutes	Bacilli	Lactobacillales	Lactobacillaceae	Lactobacillus	0	0	0	0	0	0	0	0	0	0
Lactobacillus hominis	Bacteria	Firmicutes	Bacilli	Lactobacillales	Lactobacillaceae	Lactobacillus	1.11637	0.75	0.372635	0.542857	0.8	1.43938	0.714286	1.12143	0.942857	0.372635
Lactobacillus iners	Bacteria	Firmicutes	Bacilli	Lactobacillales	Lactobacillaceae	Lactobacillus	0	0	0	0	0	0	0	0	0	0
Lactobacillus johnsonii	Bacteria	Firmicutes	Bacilli	Lactobacillales	Lactobacillaceae	Lactobacillus	2.99382	0.95	2.39405	0.828571	1	1.75557	0.971429	4.21679	1	2.39405
Lactobacillus kefiranofaciens	Bacteria	Firmicutes	Bacilli	Lactobacillales	Lactobacillaceae	Lactobacillus	0	0	0	0	0	0	0	0	0	0
Lactobacillus murinus	Bacteria	Firmicutes	Bacilli	Lactobacillales	Lactobacillaceae	Lactobacillus	8.51832	1	8.32237	1	1	6.60163	1	8.87295	1	8.32237
Lactobacillus plantarum	Bacteria	Firmicutes	Bacilli	Lactobacillales	Lactobacillaceae	Lactobacillus	0	0	0	0	0	0	0	0	0	0
Lactobacillus reuteri	Bacteria	Firmicutes	Bacilli	Lactobacillales	Lactobacillaceae	Lactobacillus	4.02523	0.935714	3.24486	0.828571	0.971429	3.27727	0.942857	4.34005	1	3.24486
Lactobacillus sp_ASF360	Bacteria	Firmicutes	Bacilli	Lactobacillales	Lactobacillaceae	Lactobacillus	0	0	0	0	0	0	0	0	0	0
Lactobacillus vaginalis	Bacteria	Firmicutes	Bacilli	Lactobacillales	Lactobacillaceae	Lactobacillus	0.356856	0.628571	0.17418	0.428571	0.657143	0.427731	0.6	0.307105	0.828571	0.17418
Leuconostoc citreum	Bacteria	Firmicutes	Bacilli	Lactobacillales	Leuconostocaceae	Leuconostoc	0	0	0	0	0	0	0	0	0	0
Leuconostoc lactis	Bacteria	Firmicutes	Bacilli	Lactobacillales	Leuconostocaceae	Leuconostoc	0	0	0	0	0	0	0	0	0	0
Leuconostoc mesenteroides	Bacteria	Firmicutes	Bacilli	Lactobacillales	Leuconostocaceae	Leuconostoc	0	0	0	0	0	0	0	0	0	0
Leuconostoc pseudomesenteroides	Bacteria	Firmicutes	Bacilli	Lactobacillales	Leuconostocaceae	Leuconostoc	0	0	0	0	0	0	0	0	0	0
Leuconostoc unclassified	Bacteria	Firmicutes	Bacilli	Lactobacillales	Leuconostocaceae	Leuconostoc	0	0	0	0	0	0	0	0	0	0
Weissella unclassified	Bacteria	Firmicutes	Bacilli	Lactobacillales	Leuconostocaceae	Weissella	0	0	0	0	0	0	0	0	0	0
Lactococcus garvieae	Bacteria	Firmicutes	Bacilli	Lactobacillales	Streptococcaceae	Lactococcus	0.00668436	0.128571	0.00128743	0.0285714	0	0	0.171429	0.00300943	0.314286	0.00128743
Lactococcus lactis	Bacteria	Firmicutes	Bacilli	Lactobacillales	Streptococcaceae	Lactococcus	0	0	0	0	0	0	0	0	0	0
Lactococcus raffinolactis	Bacteria	Firmicutes	Bacilli	Lactobacillales	Streptococcaceae	Lactococcus	0	0	0	0	0	0	0	0	0	0
Streptococcus infantarius	Bacteria	Firmicutes	Bacilli	Lactobacillales	Streptococcaceae	Streptococcus	0	0	0	0	0	0	0	0	0	0
Streptococcus macedonicus	Bacteria	Firmicutes	Bacilli	Lactobacillales	Streptococcaceae	Streptococcus	0	0	0	0	0	0	0	0	0	0
Streptococcus merionis	Bacteria	Firmicutes	Bacilli	Lactobacillales	Streptococcaceae	Streptococcus	0.0264814	0.357143	0.0128669	0.371429	0.571429	0.0624414	0.228571	0.0174306	0.257143	0.0128669
Streptococcus thermophilus	Bacteria	Firmicutes	Bacilli	Lactobacillales	Streptococcaceae	Streptococcus	0	0	0	0	0	0	0	0	0	0
Streptococcus vestibularis	Bacteria	Firmicutes	Bacilli	Lactobacillales	Streptococcaceae	Streptococcus	0	0	0	0	0	0	0	0	0	0
Candidatus Arthromitus sp SFB_rat_Yit	Bacteria	Firmicutes	Clostridia	Clostridiales	Clostridiaceae	Candidatus_Arthromitus	0.133039	0.1	0.152776	0.0857143	0.171429	0.188368	0.0571429	0.0421006	0.0857143	0.152776
Candidatus Arthromitus unclassified	Bacteria	Firmicutes	Clostridia	Clostridiales	Clostridiaceae	Candidatus_Arthromitus	0.0231266	0.478571	0.0306886	0.628571	0.485714	0.0192214	0.2	0.0120046	0.6	0.0306886
Clostridium asparagiforme	Bacteria	Firmicutes	Clostridia	Clostridiales	Clostridiaceae	Clostridium	0.00577179	0.0214286	0	0	0.0857143	0.0230871	0	0	0	0
Clostridium bolteae	Bacteria	Firmicutes	Clostridia	Clostridiales	Clostridiaceae	Clostridium	0.0837859	0.0785714	0.155028	0.171429	0.142857	0.180116	0	0	0	0.155028
Clostridium celatum	Bacteria	Firmicutes	Clostridia	Clostridiales	Clostridiaceae	Clostridium	4.00714e-05	0.00714286	0	0	0.0285714	0.000160286	0	0	0	0
Clostridium clostridioforme	Bacteria	Firmicutes	Clostridia	Clostridiales	Clostridiaceae	Clostridium	0.0151977	0.135714	0.0305897	0.142857	0.257143	0.020446	0	0	0.142857	0.0305897
Clostridium methylpentosum	Bacteria	Firmicutes	Clostridia	Clostridiales	Clostridiaceae	Clostridium	0	0	0	0	0	0	0	0	0	0
Clostridium nexile	Bacteria	Firmicutes	Clostridia	Clostridiales	Clostridiaceae	Clostridium	0	0	0	0	0	0	0	0	0	0
Clostridium scindens	Bacteria	Firmicutes	Clostridia	Clostridiales	Clostridiaceae	Clostridium	0.0140142	0.428571	0.00948771	0.371429	0.428571	0.0162691	0.485714	0.019738	0.428571	0.00948771
Clostridium sp ASF356	Bacteria	Firmicutes	Clostridia	Clostridiales	Clostridiaceae	Clostridium	0.171433	0.0642857	0.136915	0.0571429	0.142857	0.412223	0.0285714	0.0738214	0.0285714	0.136915
Clostridium sp KLE 1755	Bacteria	Firmicutes	Clostridia	Clostridiales	Clostridiaceae	Clostridium	0.00668014	0.00714286	0	0	0.0285714	0.0267206	0	0	0	0
Clostridium symbiosum	Bacteria	Firmicutes	Clostridia	Clostridiales	Clostridiaceae	Clostridium	0	0	0	0	0	0	0	0	0	0
Anaerococcus prevotii	Bacteria	Firmicutes	Clostridia	Clostridiales	Clostridiales_Family_XI_Incertae_Sedis	Anaerococcus	0	0	0	0	0	0	0	0	0	0
Clostridiales bacterium 1_7_47FAA	Bacteria	Firmicutes	Clostridia	Clostridiales	Clostridiales_noname	Clostridiales_noname	0.00896736	0.0642857	0.00889971	0.114286	0.142857	0.0269697	0	0	0	0.00889971
Flavonifractor plautii	Bacteria	Firmicutes	Clostridia	Clostridiales	Clostridiales_noname	Flavonifractor	0.0521278	0.0714286	0.10561	0.142857	0.142857	0.102901	0	0	0	0.10561
Anaerofustis stercorihominis	Bacteria	Firmicutes	Clostridia	Clostridiales	Eubacteriaceae	Anaerofustis	0.003936	0.107143	0.008008	0.142857	0.228571	0.00676029	0	0	0.0571429	0.008008
Eubacterium plexicaudatum	Bacteria	Firmicutes	Clostridia	Clostridiales	Eubacteriaceae	Eubacterium	0.470104	0.971429	0.312984	0.942857	0.942857	0.337879	1	0.492241	1	0.312984
Eubacterium sp 3_1_31	Bacteria	Firmicutes	Clostridia	Clostridiales	Eubacteriaceae	Eubacterium	0.00712914	0.00714286	0	0	0.0285714	0.0285166	0	0	0	0
Anaerostipes caccae	Bacteria	Firmicutes	Clostridia	Clostridiales	Lachnospiraceae	Anaerostipes	0.000191143	0.0214286	0.000616857	0.0285714	0.0571429	0.000147714	0	0	0	0.000616857
Anaerostipes hadrus	Bacteria	Firmicutes	Clostridia	Clostridiales	Lachnospiraceae	Anaerostipes	0.000322143	0.0142857	0	0	0.0571429	0.00128857	0	0	0	0
Anaerostipes unclassified	Bacteria	Firmicutes	Clostridia	Clostridiales	Lachnospiraceae	Anaerostipes	0.00570329	0.0571429	0.0122697	0.0857143	0.142857	0.0105434	0	0	0	0.0122697
Blautia producta	Bacteria	Firmicutes	Clostridia	Clostridiales	Lachnospiraceae	Blautia	0.0184595	0.114286	0.0144337	0.171429	0.257143	0.0592446	0	0	0.0285714	0.0144337
Ruminococcus gnavus	Bacteria	Firmicutes	Clostridia	Clostridiales	Lachnospiraceae	Blautia	0.0132766	0.0214286	4.17143e-05	0.0285714	0.0571429	0.0530649	0	0	0	4.17143e-05
Ruminococcus obeum	Bacteria	Firmicutes	Clostridia	Clostridiales	Lachnospiraceae	Blautia	0.00157329	0.0714286	0.00260571	0.142857	0.142857	0.00368743	0	0	0	0.00260571
Ruminococcus torques	Bacteria	Firmicutes	Clostridia	Clostridiales	Lachnospiraceae	Blautia	1.09822	1	1.08042	1	1	0.9172	1	1.4186	1	1.08042
Butyrivibrio unclassified	Bacteria	Firmicutes	Clostridia	Clostridiales	Lachnospiraceae	Butyrivibrio	0.276722	0.792857	0.314321	0.8	0.628571	0.234667	0.857143	0.265057	0.885714	0.314321
Dorea formicigenerans	Bacteria	Firmicutes	Clostridia	Clostridiales	Lachnospiraceae	Dorea	0	0	0	0	0	0	0	0	0	0
Dorea unclassified	Bacteria	Firmicutes	Clostridia	Clostridiales	Lachnospiraceae	Dorea	0.477897	0.95	0.395579	0.942857	0.942857	0.380848	1	0.851794	0.914286	0.395579
Lachnospiraceae bacterium 1_1_57FAA	Bacteria	Firmicutes	Clostridia	Clostridiales	Lachnospiraceae	Lachnospiraceae_noname	0.0790478	0.364286	0.059284	0.314286	0.485714	0.0921194	0.171429	0.100645	0.485714	0.059284
Lachnospiraceae bacterium 2_1_58FAA	Bacteria	Firmicutes	Clostridia	Clostridiales	Lachnospiraceae	Lachnospiraceae_noname	0	0	0	0	0	0	0	0	0	0
Lachnospiraceae bacterium 3_1_46FAA	Bacteria	Firmicutes	Clostridia	Clostridiales	Lachnospiraceae	Lachnospiraceae_noname	1.98898	1	1.76072	1	1	2.18377	1	2.41445	1	1.76072
Lachnospiraceae bacterium 6_1_63FAA	Bacteria	Firmicutes	Clostridia	Clostridiales	Lachnospiraceae	Lachnospiraceae_noname	0.000561786	0.0357143	0	0	0.142857	0.00224714	0	0	0	0
Lachnospiraceae bacterium 7_1_58FAA	Bacteria	Firmicutes	Clostridia	Clostridiales	Lachnospiraceae	Lachnospiraceae_noname	5.89286e-05	0.0142857	0	0	0.0285714	0.000126	0.0285714	0.000109714	0	0
Lachnospiraceae bacterium 8_1_57FAA	Bacteria	Firmicutes	Clostridia	Clostridiales	Lachnospiraceae	Lachnospiraceae_noname	3.17382	0.771429	3.61269	0.857143	0.8	2.62023	0.571429	3.09538	0.857143	3.61269
Lachnospiraceae bacterium 9_1_43BFAA	Bacteria	Firmicutes	Clostridia	Clostridiales	Lachnospiraceae	Lachnospiraceae_noname	4.07143e-06	0.00714286	1.62857e-05	0.0285714	0	0	0	0	0	1.62857e-05
Lachnospiraceae bacterium ICM7	Bacteria	Firmicutes	Clostridia	Clostridiales	Lachnospiraceae	Lachnospiraceae_noname	0	0	0	0	0	0	0	0	0	0
Marvinbryantia formatexigens	Bacteria	Firmicutes	Clostridia	Clostridiales	Lachnospiraceae	Marvinbryantia	0.00811864	0.0285714	0	0	0.114286	0.0324746	0	0	0	0
Roseburia hominis	Bacteria	Firmicutes	Clostridia	Clostridiales	Lachnospiraceae	Roseburia	0.000102714	0.0285714	5.6e-05	0.0285714	0.0571429	0.000182	0.0285714	0.000172857	0	5.6e-05
Roseburia inulinivorans	Bacteria	Firmicutes	Clostridia	Clostridiales	Lachnospiraceae	Roseburia	0	0	0	0	0	0	0	0	0	0
Roseburia unclassified	Bacteria	Firmicutes	Clostridia	Clostridiales	Lachnospiraceae	Roseburia	1.72663	0.992857	2.00836	1	1	2.35556	0.971429	0.538579	1	2.00836
Oscillibacter sp 1_3	Bacteria	Firmicutes	Clostridia	Clostridiales	Oscillospiraceae	Oscillibacter	0.0476179	0.00714286	0.190472	0.0285714	0	0	0	0	0	0.190472
Oscillibacter unclassified	Bacteria	Firmicutes	Clostridia	Clostridiales	Oscillospiraceae	Oscillibacter	2.79043	0.992857	2.91518	0.971429	1	1.74396	1	3.78699	1	2.91518
Peptostreptococcaceae noname unclassified	Bacteria	Firmicutes	Clostridia	Clostridiales	Peptostreptococcaceae	Peptostreptococcaceae_noname	2.21648	0.878571	2.10852	0.742857	0.857143	2.14351	0.942857	2.13529	0.971429	2.10852
Peptostreptococcus unclassified	Bacteria	Firmicutes	Clostridia	Clostridiales	Peptostreptococcaceae	Peptostreptococcus	3.85714e-05	0.00714286	0.000154286	0.0285714	0	0	0	0	0	0.000154286
Anaerotruncus colihominis	Bacteria	Firmicutes	Clostridia	Clostridiales	Ruminococcaceae	Anaerotruncus	0.0119228	0.171429	0.0266511	0.228571	0.257143	0.0130871	0.0571429	0.00169457	0.142857	0.0266511
Anaerotruncus sp G3_2012	Bacteria	Firmicutes	Clostridia	Clostridiales	Ruminococcaceae	Anaerotruncus	0.0695576	0.05	0.233384	0.142857	0.0571429	0.0448466	0	0	0	0.233384
Anaerotruncus unclassified	Bacteria	Firmicutes	Clostridia	Clostridiales	Ruminococcaceae	Anaerotruncus	0.536595	0.928571	0.648194	0.857143	0.942857	0.433315	0.914286	0.514583	1	0.648194
Faecalibacterium prausnitzii	Bacteria	Firmicutes	Clostridia	Clostridiales	Ruminococcaceae	Faecalibacterium	0.0101866	0.0285714	0.0407463	0.114286	0	0	0	0	0	0.0407463
Ruminococcaceae bacterium D16	Bacteria	Firmicutes	Clostridia	Clostridiales	Ruminococcaceae	Ruminococcaceae_noname	0.0302663	0.792857	0.0320234	0.8	0.828571	0.0291337	0.771429	0.0323889	0.771429	0.0320234
Ruminococcus albus	Bacteria	Firmicutes	Clostridia	Clostridiales	Ruminococcaceae	Ruminococcus	0.000657857	0.0214286	0	0	0.0857143	0.00263143	0	0	0	0
Ruminococcus bromii	Bacteria	Firmicutes	Clostridia	Clostridiales	Ruminococcaceae	Ruminococcus	0.000545643	0.0285714	0	0	0.0857143	0.000787143	0.0285714	0.00139543	0	0
Ruminococcus flavefaciens	Bacteria	Firmicutes	Clostridia	Clostridiales	Ruminococcaceae	Ruminococcus	0.338075	0.914286	0.260772	0.828571	0.914286	0.389427	0.942857	0.394818	0.971429	0.260772
Subdoligranulum unclassified	Bacteria	Firmicutes	Clostridia	Clostridiales	Ruminococcaceae	Subdoligranulum	4.06087	1	4.58381	1	1	3.14963	1	4.16676	1	4.58381
Coprobacillus unclassified	Bacteria	Firmicutes	Erysipelotrichia	Erysipelotrichales	Erysipelotrichaceae	Coprobacillus	0.0105459	0.178571	0.00931286	0.228571	0.342857	0.02624	0.0857143	0.00178086	0.0571429	0.00931286
Clostridium ramosum	Bacteria	Firmicutes	Erysipelotrichia	Erysipelotrichales	Erysipelotrichaceae	Erysipelotrichaceae_noname	0.00374014	0.0785714	0.002292	0.114286	0.142857	0.0118766	0	0	0.0571429	0.002292
Erysipelotrichaceae bacterium 21_3	Bacteria	Firmicutes	Erysipelotrichia	Erysipelotrichales	Erysipelotrichaceae	Erysipelotrichaceae_noname	0.0981547	0.342857	0.0968714	0.457143	0.314286	0.00601343	0.285714	0.273221	0.314286	0.0968714
Erysipelotrichaceae bacterium 2_2_44A	Bacteria	Firmicutes	Erysipelotrichia	Erysipelotrichales	Erysipelotrichaceae	Erysipelotrichaceae_noname	0.0040085	0.0785714	0.002298	0.142857	0.171429	0.013736	0	0	0	0.002298
Erysipelotrichaceae bacterium 6_1_45	Bacteria	Firmicutes	Erysipelotrichia	Erysipelotrichales	Erysipelotrichaceae	Erysipelotrichaceae_noname	0.020086	0.157143	0.0112434	0.171429	0.342857	0.068396	0.0285714	0.000355143	0.0857143	0.0112434
Holdemania filiformis	Bacteria	Firmicutes	Erysipelotrichia	Erysipelotrichales	Erysipelotrichaceae	Holdemania	0.0113352	0.00714286	0	0	0.0285714	0.0453409	0	0	0	0
Megasphaera unclassified	Bacteria	Firmicutes	Negativicutes	Selenomonadales	Veillonellaceae	Megasphaera	0	0	0	0	0	0	0	0	0	0
Mitsuokella unclassified	Bacteria	Firmicutes	Negativicutes	Selenomonadales	Veillonellaceae	Mitsuokella	0	0	0	0	0	0	0	0	0	0
Veillonella unclassified	Bacteria	Firmicutes	Negativicutes	Selenomonadales	Veillonellaceae	Veillonella	0.0143011	0.314286	0.008456	0.285714	0.514286	0.0386371	0.142857	0.00476486	0.314286	0.008456
Brevundimonas diminuta	Bacteria	Proteobacteria	Alphaproteobacteria	Caulobacterales	Caulobacteraceae	Brevundimonas	0.000301429	0.0142857	0	0	0.0285714	0.000342286	0	0	0.0285714	0
Brevundimonas unclassified	Bacteria	Proteobacteria	Alphaproteobacteria	Caulobacterales	Caulobacteraceae	Brevundimonas	2.17857e-05	0.00714286	0	0	0	0	0	0	0.0285714	0
Brucella microti	Bacteria	Proteobacteria	Alphaproteobacteria	Rhizobiales	Brucellaceae	Brucella	0	0	0	0	0	0	0	0	0	0
Brucella ovis	Bacteria	Proteobacteria	Alphaproteobacteria	Rhizobiales	Brucellaceae	Brucella	0.000648786	0.0142857	0	0	0.0285714	0.00104371	0	0	0.0285714	0
Brucella pinnipedialis	Bacteria	Proteobacteria	Alphaproteobacteria	Rhizobiales	Brucellaceae	Brucella	0	0	0	0	0	0	0	0	0	0
Ochrobactrum intermedium	Bacteria	Proteobacteria	Alphaproteobacteria	Rhizobiales	Brucellaceae	Ochrobactrum	0	0	0	0	0	0	0	0	0	0
Ochrobactrum unclassified	Bacteria	Proteobacteria	Alphaproteobacteria	Rhizobiales	Brucellaceae	Ochrobactrum	0	0	0	0	0	0	0	0	0	0
Pseudochrobactrum sp AO18b	Bacteria	Proteobacteria	Alphaproteobacteria	Rhizobiales	Brucellaceae	Pseudochrobactrum	0.00386479	0.00714286	0	0	0.0285714	0.0154591	0	0	0	0
Paracoccus denitrificans	Bacteria	Proteobacteria	Alphaproteobacteria	Rhodobacterales	Rhodobacteraceae	Paracoccus	0.0002635	0.0285714	0	0	0.0857143	0.000792571	0	0	0.0285714	0
Paracoccus unclassified	Bacteria	Proteobacteria	Alphaproteobacteria	Rhodobacterales	Rhodobacteraceae	Paracoccus	0.00364807	0.0642857	0.00144829	0.0571429	0.114286	0.00689171	0.0285714	0.00219257	0.0571429	0.00144829
Acetobacter unclassified	Bacteria	Proteobacteria	Alphaproteobacteria	Rhodospirillales	Acetobacteraceae	Acetobacter	0	0	0	0	0	0	0	0	0	0
Achromobacter piechaudii	Bacteria	Proteobacteria	Betaproteobacteria	Burkholderiales	Alcaligenaceae	Achromobacter	0	0	0	0	0	0	0	0	0	0
Achromobacter unclassified	Bacteria	Proteobacteria	Betaproteobacteria	Burkholderiales	Alcaligenaceae	Achromobacter	1.54286e-05	0.00714286	0	0	0.0285714	6.17143e-05	0	0	0	0
Achromobacter xylosoxidans	Bacteria	Proteobacteria	Betaproteobacteria	Burkholderiales	Alcaligenaceae	Achromobacter	0	0	0	0	0	0	0	0	0	0
Advenella kashmirensis	Bacteria	Proteobacteria	Betaproteobacteria	Burkholderiales	Alcaligenaceae	Advenella	4.71429e-06	0.00714286	0	0	0.0285714	1.88571e-05	0	0	0	0
Alcaligenes faecalis	Bacteria	Proteobacteria	Betaproteobacteria	Burkholderiales	Alcaligenaceae	Alcaligenes	0.000997143	0.0285714	0	0	0.0857143	0.00144457	0	0	0.0285714	0
Alcaligenes unclassified	Bacteria	Proteobacteria	Betaproteobacteria	Burkholderiales	Alcaligenaceae	Alcaligenes	0.0731516	0.3	0.021476	0.285714	0.428571	0.106599	0.257143	0.046068	0.228571	0.021476
Bordetella unclassified	Bacteria	Proteobacteria	Betaproteobacteria	Burkholderiales	Alcaligenaceae	Bordetella	0.005249	0.05	0.00143257	0.0285714	0.114286	0.0100703	0	0	0.0571429	0.00143257
Oligella unclassified	Bacteria	Proteobacteria	Betaproteobacteria	Burkholderiales	Alcaligenaceae	Oligella	0.000104929	0.00714286	0	0	0	0	0.0285714	0.000419714	0	0
Oligella ureolytica	Bacteria	Proteobacteria	Betaproteobacteria	Burkholderiales	Alcaligenaceae	Oligella	0.416288	0.514286	0.481559	0.571429	0.4	0.293726	0.485714	0.439647	0.6	0.481559
Pusillimonas unclassified	Bacteria	Proteobacteria	Betaproteobacteria	Burkholderiales	Alcaligenaceae	Pusillimonas	0.006489	0.107143	0.00389	0.114286	0.142857	0.0100651	0.0571429	0.00367029	0.114286	0.00389
Burkholderiales bacterium 1_1_47	Bacteria	Proteobacteria	Betaproteobacteria	Burkholderiales	Burkholderiales_noname	Burkholderiales_noname	1.82047	1	2.18266	1	1	1.87025	1	1.8417	1	2.18266
Thiomonas unclassified	Bacteria	Proteobacteria	Betaproteobacteria	Burkholderiales	Burkholderiales_noname	Thiomonas	0.000238286	0.00714286	0	0	0.0285714	0.000953143	0	0	0	0
Comamonas testosteroni	Bacteria	Proteobacteria	Betaproteobacteria	Burkholderiales	Comamonadaceae	Comamonas	8.34286e-05	0.00714286	0	0	0.0285714	0.000333714	0	0	0	0
Comamonas unclassified	Bacteria	Proteobacteria	Betaproteobacteria	Burkholderiales	Comamonadaceae	Comamonas	0.00222357	0.05	0.00358657	0.0285714	0.0571429	0.00182543	0.0571429	0.00213571	0.0571429	0.00358657
Oxalobacter formigenes	Bacteria	Proteobacteria	Betaproteobacteria	Burkholderiales	Oxalobacteraceae	Oxalobacter	0	0	0	0	0	0	0	0	0	0
Parasutterella excrementihominis	Bacteria	Proteobacteria	Betaproteobacteria	Burkholderiales	Sutterellaceae	Parasutterella	1.42333	1	1.77546	1	1	1.45463	1	1.36141	1	1.77546
Desulfovibrio desulfuricans	Bacteria	Proteobacteria	Deltaproteobacteria	Desulfovibrionales	Desulfovibrionaceae	Desulfovibrio	0.226324	0.771429	0.336506	0.857143	0.8	0.15523	0.714286	0.225677	0.714286	0.336506
Helicobacter hepaticus	Bacteria	Proteobacteria	Epsilonproteobacteria	Campylobacterales	Helicobacteraceae	Helicobacter	2.35932	1	2.2462	1	1	1.57893	1	2.79586	1	2.2462
Enterobacter aerogenes	Bacteria	Proteobacteria	Gammaproteobacteria	Enterobacteriales	Enterobacteriaceae	Enterobacter	0.00162957	0.0285714	0	0	0.0571429	0.00234486	0	0	0.0571429	0
Enterobacter cloacae	Bacteria	Proteobacteria	Gammaproteobacteria	Enterobacteriales	Enterobacteriaceae	Enterobacter	0.0012355	0.0357143	0.000633143	0.0571429	0.0571429	0.00300857	0	0	0.0285714	0.000633143
Escherichia coli	Bacteria	Proteobacteria	Gammaproteobacteria	Enterobacteriales	Enterobacteriaceae	Escherichia	1.50203	0.978571	1.13071	0.942857	1	2.21621	0.971429	0.946671	1	1.13071
Escherichia unclassified	Bacteria	Proteobacteria	Gammaproteobacteria	Enterobacteriales	Enterobacteriaceae	Escherichia	0.214155	0.728571	0.149756	0.628571	0.8	0.314625	0.685714	0.148452	0.8	0.149756
Klebsiella pneumoniae	Bacteria	Proteobacteria	Gammaproteobacteria	Enterobacteriales	Enterobacteriaceae	Klebsiella	0.0572942	0.257143	0.0306526	0.285714	0.371429	0.101635	0.171429	0.0279566	0.2	0.0306526
Klebsiella unclassified	Bacteria	Proteobacteria	Gammaproteobacteria	Enterobacteriales	Enterobacteriaceae	Klebsiella	0.00555407	0.0857143	0.007248	0.0857143	0.114286	0.00947029	0.0285714	0.001136	0.114286	0.007248
Morganella morganii	Bacteria	Proteobacteria	Gammaproteobacteria	Enterobacteriales	Enterobacteriaceae	Morganella	0.00480179	0.0928571	0.00868029	0.0857143	0.2	0.00883686	0	0	0.0857143	0.00868029
Pantoea agglomerans	Bacteria	Proteobacteria	Gammaproteobacteria	Enterobacteriales	Enterobacteriaceae	Pantoea	4.51429e-05	0.00714286	0	0	0	0	0.0285714	0.000180571	0	0
Pantoea dispersa	Bacteria	Proteobacteria	Gammaproteobacteria	Enterobacteriales	Enterobacteriaceae	Pantoea	0.000869571	0.00714286	0.00347829	0.0285714	0	0	0	0	0	0.00347829
Pantoea unclassified	Bacteria	Proteobacteria	Gammaproteobacteria	Enterobacteriales	Enterobacteriaceae	Pantoea	0.000646929	0.0214286	0.00135429	0.0571429	0.0285714	0.00123343	0	0	0	0.00135429
Proteus mirabilis	Bacteria	Proteobacteria	Gammaproteobacteria	Enterobacteriales	Enterobacteriaceae	Proteus	0.156297	0.514286	0.122092	0.628571	0.514286	0.298736	0.428571	0.0547737	0.485714	0.122092
Proteus unclassified	Bacteria	Proteobacteria	Gammaproteobacteria	Enterobacteriales	Enterobacteriaceae	Proteus	0.000899286	0.0642857	0.002478	0.0571429	0.0285714	0.000101143	0.0571429	0.000445714	0.114286	0.002478
Providencia rettgeri	Bacteria	Proteobacteria	Gammaproteobacteria	Enterobacteriales	Enterobacteriaceae	Providencia	0	0	0	0	0	0	0	0	0	0
Halomonas unclassified	Bacteria	Proteobacteria	Gammaproteobacteria	Oceanospirillales	Halomonadaceae	Halomonas	0.000414357	0.00714286	0	0	0.0285714	0.00165743	0	0	0	0
Haemophilus parainfluenzae	Bacteria	Proteobacteria	Gammaproteobacteria	Pasteurellales	Pasteurellaceae	Haemophilus	0	0	0	0	0	0	0	0	0	0
Pasteurella pneumotropica	Bacteria	Proteobacteria	Gammaproteobacteria	Pasteurellales	Pasteurellaceae	Pasteurella	0.000708214	0.0357143	3.31429e-05	0.0571429	0.0285714	0.00218114	0.0571429	0.000618571	0	3.31429e-05
Acinetobacter baumannii	Bacteria	Proteobacteria	Gammaproteobacteria	Pseudomonadales	Moraxellaceae	Acinetobacter	0.00118886	0.0285714	0.003446	0.0571429	0.0285714	0.000982857	0	0	0.0285714	0.003446
Acinetobacter gerneri	Bacteria	Proteobacteria	Gammaproteobacteria	Pseudomonadales	Moraxellaceae	Acinetobacter	0.00124793	0.0214286	0	0	0	0	0	0	0.0857143	0
Acinetobacter indicus	Bacteria	Proteobacteria	Gammaproteobacteria	Pseudomonadales	Moraxellaceae	Acinetobacter	0.065172	0.3	0.0754623	0.342857	0.228571	0.0559443	0.285714	0.0719766	0.342857	0.0754623
Acinetobacter lwoffii	Bacteria	Proteobacteria	Gammaproteobacteria	Pseudomonadales	Moraxellaceae	Acinetobacter	0	0	0	0	0	0	0	0	0	0
Acinetobacter pittii calcoaceticus nosocomialis	Bacteria	Proteobacteria	Gammaproteobacteria	Pseudomonadales	Moraxellaceae	Acinetobacter	8.63571e-05	0.00714286	0	0	0	0	0	0	0.0285714	0
Acinetobacter unclassified	Bacteria	Proteobacteria	Gammaproteobacteria	Pseudomonadales	Moraxellaceae	Acinetobacter	0.195664	0.3	0.0513603	0.342857	0.314286	0.294905	0.2	0.0278411	0.342857	0.0513603
Cellvibrio unclassified	Bacteria	Proteobacteria	Gammaproteobacteria	Pseudomonadales	Pseudomonadaceae	Cellvibrio	0.000844286	0.0214286	0	0	0.0571429	0.00182257	0	0	0.0285714	0
Pseudomonas aeruginosa	Bacteria	Proteobacteria	Gammaproteobacteria	Pseudomonadales	Pseudomonadaceae	Pseudomonas	0.00135436	0.0285714	0	0	0.0857143	0.005308	0.0285714	0.000109429	0	0
Pseudomonas stutzeri	Bacteria	Proteobacteria	Gammaproteobacteria	Pseudomonadales	Pseudomonadaceae	Pseudomonas	0.000410714	0.0142857	0	0	0.0285714	0.00129314	0	0	0.0285714	0
Pseudomonas unclassified	Bacteria	Proteobacteria	Gammaproteobacteria	Pseudomonadales	Pseudomonadaceae	Pseudomonas	0.0258902	0.178571	0.02953	0.142857	0.285714	0.02195	0.171429	0.0317391	0.114286	0.02953
Pseudoxanthomonas unclassified	Bacteria	Proteobacteria	Gammaproteobacteria	Xanthomonadales	Xanthomonadaceae	Pseudoxanthomonas	8.48571e-05	0.0214286	0	0	0.0571429	0.000263429	0	0	0.0285714	0
Stenotrophomonas maltophilia	Bacteria	Proteobacteria	Gammaproteobacteria	Xanthomonadales	Xanthomonadaceae	Stenotrophomonas	6.91429e-05	0.00714286	0	0	0	0	0.0285714	0.000276571	0	0
Stenotrophomonas unclassified	Bacteria	Proteobacteria	Gammaproteobacteria	Xanthomonadales	Xanthomonadaceae	Stenotrophomonas	0.000163929	0.00714286	0	0	0	0	0.0285714	0.000655714	0	0
Aster yellows witches broom phytoplasma	Bacteria	Tenericutes	Mollicutes	Acholeplasmatales	Acholeplasmataceae	Candidatus_Phytoplasma	1.77143e-05	0.00714286	0	0	0	0	0	0	0.0285714	0
Akkermansia muciniphila	Bacteria	Verrucomicrobia	Verrucomicrobiae	Verrucomicrobiales	Verrucomicrobiaceae	Akkermansia	6.08489	0.921429	5.55684	1	1	9.07792	0.828571	5.69234	0.857143	5.55684
